# Supplementary material for: Biocontrol potential of Bacillus velezensis EM-1 associated with suppressive rhizosphere soil microbes against tobacco bacterial wilt
Source: Front Microbiol. 2022 Aug 23;13:940156. doi: 10.3389/fmicb.2022.940156 (PMC9445557; doi:10.3389/fmicb.2022.940156)
Supplement: Supplementary Table 1 — Details of all Bacillus strains isolated from tobacco rhizosphere soil and their inhibition effect against R. solanacearum. [file Table_1.XLSX]

## Sheet: Content
			Content
	Sheet1		Supplementary Tables 1-3
	Sheet2	Supplementary Table 1	Details of all Bacillus strains isolated from tobacco rhizosphere soil and their inhibition effect against R. solanacearum.
	Sheet3	Supplementary Table 2	General genome feature of B. velezensis EM-1.
	Sheet4	Supplementary Table 3	Comparision of core biosynthetic genes of B. velezensis EM-1 with known gene clusters in cluster 7 .

## Sheet: Suppl Table 1
Strain no.	Closest species	Similarity (%)	The diameter of the inhibition zones (cm)
GT21	Bacillus acidiceler	99.89	–
HCH6-2	Bacillus cereus	99.79	–
FGH3-1	Bacillus cereus	99.86	–
FGH1-2	Bacillus cereus	100	–
FGH5-3	Bacillus cereus	100	1.33 ± 0.12
FGH4-3-2	Bacillus cereus	100	–
HCH1-4-2	Bacillus cereus	100	–
ZAD5-2-2	Bacillus cereus	99.86	–
FGH2-3	Bacillus mobilis	99.93	–
FGH1-3	Bacillus mycoides	99.58	–
MTH1-4	Bacillus mycoides	99.79	–
FGH5-1	Bacillus mycoides	99.58	–
FGH2-1-1	Bacillus mycoides	100	–
ZAD3-2	Bacillus pacificus	100	0.41 ± 0.03
MTD1-1-1	Bacillus pacificus	100	–
FGH2-2	Bacillus proteolyticus	99.79	–
HCD2-1-2	Bacillus proteolyticus	100	–
MTH1-1	Bacillus pseudomycoides	100	–
MTH5-1	Bacillus pseudomycoides	100	–
MTH6-1	Bacillus pseudomycoides	99.16	–
HCH3-1	Bacillus pseudomycoides	100	–
MTH4-1-3	Bacillus pseudomycoides	100	–
FGH6-3	Bacillus thuringiensis	99.79	–
HCH3-3	Bacillus thuringiensis	99.65	–
FGH6-2	Bacillus thuringiensis	100	–
ZAH6-1	Bacillus thuringiensis	99.86	–
MTH6-2	Bacillus thuringiensis	99.65	–
HCH1-2	Bacillus thuringiensis	99.44	–
ZAH5-1-2	Bacillus thuringiensis	99.72	–
ZAD5-1	Bacillus thuringiensis	100	–
MTD1-1-2	Bacillus thuringiensis	100	–
HCH3-2	Bacillus toyonensis	99.79	–
FGH3-3	Bacillus toyonensis	99.58	–
FGH4-2	Bacillus toyonensis	99.72	–
MTH2-2-1	Bacillus toyonensis	100	–
FGH4-1-1	Bacillus toyonensis	99.17	–
ZAD3-1	Bacillus toyonensis	100	–
HCH1-1-1	Bacillus toyonensis	100	–
HCD4-1-2	Bacillus toyonensis	100	–
EM-1	Bacillus velezensis	100	2.41 ± 0.10
T-9	Bacillus velezensis	100	1.69 ± 0.22
FGH4-3-1	Bacillus wiedmannii	100	–
FGH4-1-2	Bacillus wiedmannii	99.93	–

## Sheet: Suppl Table 2
Features	Chromosome
Genome topology	Circular
Assembly size (bp)	3929796
G + C content (%)	46.5
Protein coding sequences (CDS)	4026
tRNA genes	86
rRNA genes	27
sRNA	9
Secondary metabolite gene clusters	12
GenBank accession	CP095842

## Sheet: Suppl Table 3
Most similar known cluster	Gene name	Length (bp)	Comparision strain name	Similarity
Fengycin	fenA	7659	B. amyloliquefaciens FZB42 (AJ575417.1) a	0.97
	fenB	7692		0.98
	fenC	7638		0.97
	fenD	10776		0.98
	fenE	3804		0.97
Iturin A	ituD	1203	B. subtilis RB14 (AB050629.1) b	0.98
	ituA	11949		0.98
	ituB	16086		0.97
	ituC	7851		0.96
Notes: a Structural and functional characterization of gene clusters directing nonribosomal synthesis of bioactive cyclic lipopeptides in Bacillus amyloliquefaciens strain FZB42. Koumoutsi A et al., J. Bacteriol. (2004) PMID: 14762003. b Cloning, sequencing, and characterization of the iturin A operon. Tsuge K et al., J. Bacteriol. (2001). PMID: 11591669.
